# Supplementary material for: Spatial fine-mapping for gene-by-environment effects identifies risk hot spots for schizophrenia
Source: Nat Commun. 2018 Dec 13;9:5296. doi: 10.1038/s41467-018-07708-7 (PMC6294340; doi:10.1038/s41467-018-07708-7)
Supplement: Supplementary file 3 — Source Data [file 41467_2018_7708_MOESM3_ESM.csv]

Locale_Number	RR_mh	var_ln_RR	HR_e	HR_gxe
1	1.098185232	0.095952267	0.830952434	0.993431299
2	1.088997492	0.090413048	0.564087488	1.063239749
3	0.776189634	0.140812045	0.87364637	0.95211292
4	1.293399961	0.079507284	0.564356915	1.083212755
5	0.834527402	0.065629111	0.253001157	1.167775047
6	0.668309071	0.191628645	1.844145705	0.814100119
7	0.447400758	0.180152216	0.692681203	0.924601417
8	0.771757545	0.115870578	0.248268566	1.163877172
9	1.223269219	0.093080626	0.034268834	1.854565176
10	1.001445124	0.089008495	0.181182796	1.522613684
11	1.827774593	0.05252815	33.82641377	0.758248125
12	1.315730388	0.126334365	1.067039213	0.990851975
13	0.633973147	0.15599665	0.868317273	0.906114897
14	0.916352097	0.090304573	1.041341991	0.926108949
15	0.78327441	0.095180982	0.948597235	0.951547997
16	0.564816081	0.159383021	1.211709682	0.875139822
17	0.483646039	0.184179819	0.505910846	0.966600904
18	0.590076891	0.228193535	1.237314137	0.885828376
19	1.230132333	0.098886864	0.593336674	1.050985241
20	1.709425882	0.053399129	1.110878871	1.007006205
21	0.660977929	0.149506791	0.349602889	1.06784604
22	1.607401071	0.079921353	0.411286949	1.165181507
23	0.93254952	0.169528285	1.294042358	0.894994048
24	0.957298536	0.055768092	18.73696577	0.641933505
25	1.187952045	0.059136074	1.392825161	0.933719887
26	0.902828302	0.088412382	1.030884339	1.155229723
27	0.488427092	0.115226185	0.862933331	0.894758011
28	1.178618995	0.083773064	1.021363381	0.952074943
29	1.166793806	0.110324929	0.598252745	1.370348601
30	1.027271811	0.05090666	2.371214428	1.063613439
31	5.106486866	0.134693991	0.478196056	1.302440523
32	1.001545946	0.055379598	6.200016477	0.972190459
33	0.43512489	0.177444372	0.344898115	1.032452171
34	1.171991281	0.081483477	45.2732179	0.532529446
35	0.905114148	0.062252357	1.25889377	1.191389314
36	0.847611305	0.148096879	0.633056303	1.007070086
37	1.768220844	0.090929153	1.69082222	0.966223962
38	0.498447062	0.206273631	0.334796321	1.080565043
39	0.496899777	0.223738593	0.49249232	1.005073025
40	0.439539311	0.134237966	1.50365199	1.048516635
41	1.143705247	0.113610782	0.92662407	0.992122048
42	0.395761441	0.214758126	0.174406506	1.127672754
43	2.215423151	0.153012537	2.361249298	0.900159236
44	1.630786586	0.126765684	0.016941203	1.938809489
45	0.691060208	0.185143501	0.787872198	0.946744134
46	0.930953832	0.117318018	0.99831303	0.947807942
47	1.550797586	0.059384742	0.503232666	1.083203277
48	1.653602418	0.067956878	26.42060337	0.692094914
49	1.46364903	0.0362417	0.11600525	1.496962191
50	1.00485533	0.095377349	2.79708699	0.823618477
51	1.259398428	0.056691697	15.97748782	0.714615879
52	1.268361533	0.106879074	0.650305425	1.040219207
53	0.834590925	0.099043158	0.942137982	0.950935979
54	0.963156646	0.103700931	1.478730181	0.881131018
55	0.854779291	0.078456011	1.236461596	0.910809788
56	0.77320865	0.101859409	1.760944488	1.089799917
57	0.744102834	0.167021764	0.883995222	0.940607105
58	0.437029224	0.339387091	0.421785857	1.035036174
59	0.921957713	0.111265806	18.68261818	0.842379542
60	0.829678087	0.201284633	0.253200677	1.195698188
61	1.142836706	0.066664551	0.080561577	1.578014625
62	0.837775147	0.113564397	0.346583071	1.08849967
63	0.446926684	0.178155393	0.315475611	1.044558585
64	2.078985317	0.027617341	26.34361002	0.70676748
65	1.322592248	0.070133686	1.020185028	0.994156076
66	0.930124399	0.098735904	0.694970068	1.017797107
67	0.684423548	0.191753173	0.6511212	0.957447618
68	1.094416752	0.121905476	1.180228106	0.909284789
69	1.386879234	0.062445818	0.308334527	1.373082699
70	1.190627932	0.041522072	1.182719943	0.956211746
71	1.476724851	0.123821198	0.978180778	0.977640457
72	1.068044865	0.06051828	0.064228345	1.642244588
73	0.904087879	0.115851688	0.75932363	1.321736587
74	0.382236958	0.181430843	0.390326914	1.021028604
75	1.235376335	0.110490187	0.589894602	1.047377924
76	1.431276272	0.116010451	1.71087164	0.905202287
77	1.591455948	0.077716616	0.8898295	1.015633574
78	0.644333859	0.227069649	0.96914326	0.927078681
79	1.335737316	0.070612464	1.205858987	1.260703001
80	0.944575555	0.063316854	18.09121368	0.624543456
81	0.941376894	0.086061685	1.008556211	0.930663532
82	0.731213101	0.125152456	0.928823207	0.9352363
83	0.601540685	0.062894312	0.652249781	0.954252661
84	0.86666962	0.171224109	0.462410868	1.080941142
85	0.980812204	0.093793678	0.006681295	2.267755189
86	1.517270837	0.114424155	0.838512319	1.013591273
87	0.815918922	0.117424854	91.27675071	0.580699112
88	1.746044079	0.111249101	0.984600413	1.043892815
89	0.942864	0.063960581	0.494021426	1.062792061
90	1.259598323	0.087673093	0.5327279	1.071430847
91	1.003853968	0.03858519	6.392665273	0.768740435
92	0.752152285	0.164265319	0.804075424	1.00899301
93	1.697834957	0.117495276	2.695639041	0.872492506
94	1.287685249	0.082578114	0.100358984	1.743789159
95	2.072241284	0.07741722	1.511728014	0.926598295
96	1.63343274	0.075812625	0.071961478	1.658064466
97	1.083656944	0.040484201	5.333328575	0.906222043
98	1.67649381	0.108579475	1.085772478	1.035927396
99	0.115684354	1.02202582	0.424219298	0.940930705
100	0.802627991	0.084834568	0.480814416	1.050994299
101	1.238114187	0.060167296	24.81004404	0.619306609
102	0.296691801	0.315077049	0.540224659	0.960026411
103	0.939908564	0.09233545	0.88303258	0.974049203
104	1.174618512	0.103642192	0.413467648	1.367556528
105	1.761305933	0.048879042	0.970360426	1.021912235
106	1.260486397	0.105315062	0.033479652	1.87766084
107	1.227365365	0.066562418	1.485179864	0.930476852
108	0.774723016	0.089868084	0.44107035	1.047801787
109	1.260623862	0.031267963	1.035071678	0.972430312
110	1.347920945	0.048578921	0.435682664	1.127612977
111	1.58001166	0.0889026	3.408746761	1.175621402
112	1.343357777	0.092716387	8.98804271	0.894694696
113	0.659243664	0.126023767	0.954646148	0.915365406
114	0.519318477	0.175486286	19.76795562	0.743204129
115	0.963482067	0.11273369	0.519735185	1.039235338
116	0.930727924	0.158016579	0.673696705	0.994107672
117	1.654153913	0.051777549	31.79992942	0.585183726
118	1.371522041	0.141016442	0.898978433	0.984029487
119	1.481650376	0.136357776	1.562545055	0.935058749
120	0.451783218	0.174274381	0.01799681	1.996892976
121	0.389961566	0.273441692	0.423824339	0.957927321
122	0.726352298	0.150283901	0.568653488	0.987535293
123	1.31028041	0.105737498	3.973529794	1.100474179
124	0.453008715	0.138291029	0.460315783	0.984749521
125	0.262216286	0.507983708	0.694592735	0.888291718
126	1.382048634	0.069799983	1.004546767	0.991631371
127	0.789860835	0.192562913	1.079001599	0.970457523
128	0.970143466	0.117388252	0.85924728	0.947713856
129	1.16148449	0.094950417	2.349114154	0.856970843
130	0.937976616	0.083830833	10.06876572	0.79268774
131	1.838763525	0.045838825	1.136654265	1.003055523
132	0.81139621	0.144221141	1.388984233	0.907575054
133	0.882672827	0.088962378	1.427005036	0.896343107
134	0.468203914	0.151235241	0.412029474	1.005649535
135	0.837886696	0.138763434	1.056246343	0.935192487
136	1.281342994	0.174070218	1.322477158	0.910834871
137	0.615025984	0.154916238	0.750817251	0.941534032
138	0.752063919	0.106782789	0.825247731	0.978347163
139	0.700548053	0.160604459	0.960310288	0.935326955
140	1.624264595	0.086791837	0.660861324	1.015791889
141	1.402259105	0.143397277	1.128564589	0.940510125
142	0.682155066	0.047513219	5.379383542	0.762193563
143	0.6937507	0.070303349	1.712915406	0.828058748
144	0.943322682	0.080794371	1.479908302	1.105368314
145	1.431885856	0.076666769	10.53249513	0.843646452
146	0.508720451	0.223552418	0.491477362	1.006556531
147	0.374867788	0.137724081	1.029415022	0.835784099
148	0.968157422	0.110672996	0.351078407	1.135137957
149	1.089365508	0.099817198	1.600778603	0.92395083
150	1.298893647	0.044254423	6.955670033	1.003483841
151	0.787989659	0.163376041	0.537629935	1.044612563
152	1.344825021	0.118519025	0.306850806	1.217578456
153	1.664949478	0.109103849	5.265587053	0.742276788
154	0.939111386	0.107274231	1.56896581	0.902735683
155	1.028164149	0.136652108	0.79660342	0.999072671
156	0.263827473	0.544802565	0.213375337	1.051218719
157	1.192193728	0.095958831	2.114732279	0.840524843
158	0.531732772	0.12378375	0.431576162	1.040921439
159	1.323270071	0.08053998	0.215472415	1.489761398
160	0.636263899	0.142212819	0.833877255	0.913751555
161	0.44187155	0.281311791	0.208695007	1.133676313
162	1.976180859	0.098593228	0.809560887	1.038489093
163	0.635917349	0.113734503	2.549701974	0.779633846
164	0.961483762	0.123967362	0.439894431	1.090500713
165	0.705580738	0.083279438	2.951954293	1.058048549
166	0.659586006	0.073687903	0.288033853	1.071815773
167	0.935527119	0.097074508	4.249849053	0.92909647
168	0.541366237	0.189451616	0.579137197	0.94818149
169	0.906299595	0.185872369	0.876321042	0.962308699
170	1.288403292	0.050667626	0.80885158	1.024525631
171	1.162995833	0.083454839	5.0446208	0.96511066
172	0.670835941	0.140639284	11.70481608	0.802402145
173	1.339230435	0.105145924	1.298870425	0.950836533
174	0.559039023	0.085251209	0.291179873	1.093218756
175	1.13954629	0.065028185	0.322182386	1.395651152
176	0.879221562	0.07080579	0.572568231	1.010656662
177	1.38210424	0.06166247	1.078928719	0.955395821
178	0.383441909	0.348390283	0.734518197	0.939648127
179	1.417922014	0.071171232	0.776762432	1.039657596
180	0.938633144	0.094966972	24.68219643	0.804457844
181	0.979681336	0.119036125	0.918533465	0.961477386
182	1.404861055	0.057894647	2.285581432	0.87566286
183	1.050452346	0.080282638	12.71710927	0.710525167
184	1.58713903	0.098133594	1.275982666	0.948443138
185	0.98748089	0.090148976	0.319859553	1.138361815
186	0.48907406	0.223148475	0.710354524	0.916226028
